# Supplementary material for: Transcription Factor GmMYB29 Activates GmPP2C-37like Expression to Mediate Soybean Defense Against Heterodera glycines Race 3
Source: Plants (Basel). 2025 Nov 26;14(23):3612. doi: 10.3390/plants14233612 (PMC12694451; doi:10.3390/plants14233612)
Supplement: Supplementary file 1 [file plants-14-03612-s001.zip]

Archive with 2 entries (2 files):
- F2.Supplementary Picture (3).pdf
- F3.Supplementary Table.pdf
